# Supplementary material for: Within- and Between-Individual Variations in Protein, Sodium, Potassium, and Phosphorus Intake Estimated from Urinary Biomarkers and Dietary Records in Individuals with Type 2 Diabetes Mellitus
Source: Nutrients. 2025 May 22;17(11):1757. doi: 10.3390/nu17111757 (PMC12158194; doi:10.3390/nu17111757)
Supplement: Supplementary file 1 [file nutrients-17-01757-s001.zip]

Archive with 1 entries (1 files):
- nutrients-3628206-supplementary.pdf
